# Supplementary material for: Chemoradiation-Altered Micromilieu of Glioblastoma Cells Particularly Impacts M1-like Macrophage Activation
Source: Int J Mol Sci. 2025 Jul 8;26(14):6574. doi: 10.3390/ijms26146574 (PMC12294741; doi:10.3390/ijms26146574)
Supplement: Supplementary file 1 [file ijms-26-06574-s001.zip]

Archive with 1 entries (1 files):
- ijms-3707190-supplementary.pdf
